# Supplementary material for: Colistin heteroresistance in Enterobacter due to base heterozygosity at certain phoP and phoQ locations
Source: Antimicrob Agents Chemother. 2025 Sep 18;69(11):e00713-25. doi: 10.1128/aac.00713-25 (PMC12587611; doi:10.1128/aac.00713-25)
Supplement: Data S1 — Clinical and genomic study of 109 Enterobacter strains in bloodstream infection, China. [file aac.00713-25-s0001.xlsx]

## Sheet: 109 Enterobacter strains
Supplementary Dataset S1. Clinical and genomic study of 109 Entrobacter strains in bloodstream infection, China
strian	Vitek II	Precise species	isDDH (%)	ANI (%)	ST*	mcr gene	gene mutation	MIC (resistant/susceptible, R/S)	Colistin concentration (mg/L)		PAP value	HR (Y/N)	BioSample	accession no.
								Colistin	Resistant subpopulation	Main population
120007	E. cloacae	E. mori	80.1	97.75	N2			2 (S)	4	0.125	4/0.125=32	Y	SAMN19316138	JAHESM01
120008	E. cloacae	E. xiangfangensis	93.4	99.06	527			1 (S)	1	0.25	1/0.25=4	N	SAMN19316139	JAHESN01
120011	E. cloacae	E. hoffmannii	93	99.01	78			2 (S)	0.5	0.125	0.5/0.125=4	N	SAMN19316141	JAHESP01
120013	E. cloacae	E. xiangfangensis	75.8	97.05	1248			2 (S)	4	0.25	4/0.25=16	Y	SAMN19316142	JAHESQ01
120015	E. cloacae	E. xiangfangensis	76	97.1	190			2 (S)	4	0.125	4/0.125=32	Y	SAMN19316143	JAHESR01
120017	E. cloacae	E. xiangfangensis	76.3	97.17	N4			2 (S)	8	0.5	8/0.5=16	Y	SAMN19316144	JAHESS01
120019	E. asburiae	E. xiangfangensis	75.8	97.06	1248			2 (S)	1	0.25	1/0.25=4	N	SAMN19316145	JAHEST01
120022	E. cloacae	E. xiangfangensis	75.7	97.05	113	mcr-9		2 (S)	8	0.25	8/0.25=32	Y	SAMN19316147	JAHESV01
120027	E. cloacae	E. xiangfangensis	75.8	97.1	51			2 (S)	8	0.25	8/0.25=32	Y	SAMN19316149	JAHESX01
120028	E. cloacae	E. hoffmannii	93	99.05	336			2 (S)	0.5	0.25	0.5/0.25=2	N	SAMN19316150	JAHESY01
120029	E. cloacae	E. hoffmannii	93	99.03	78	mcr-9		2 (S)	1	0.25	1/0.25=4	N	SAMN19316151	JAHESZ01
120030	E. cloacae	E. xiangfangensis	93.3	99.06	418			2 (S)	1	0.25	1/0.25=4	N	SAMN38505510	JAXHKC01
120031	E. asburiae	E. xiangfangensis	93.7	99.08	171			2 (S)	1	0.25	1/0.25=4	N	SAMN38505511	JAXHKB01
120032	E. cloacae	E. xiangfangensis	76.2	97.14	N6			2 (S)	4	0.125	4/0.125=32	Y	SAMN19316152	JAHETA01
120033	E. cloacae	E. roggenkampii	86.7	98.35	422			1 (S)	4	0.125	4/0.125=32	Y	SAMN19316153	JAHETB01
120034	E. cloacae	E. xiangfangensis	75.7	97.04	175	mcr-9		1 (S)	8	0.25	8/0.25=32	Y	SAMN19316154	JAHETC01
120036	E. cloacae	E. xiangfangensis	76.2	97.19	N6			2 (S)	8	0.25	8/0.25=32	Y	SAMN19316156	JAHETE01
120037	E. cloacae	E. xiangfangensis	76.2	97.18	N6			2 (S)	8	0.5	8/0.5=16	Y	SAMN19316157	JAHETF01
120051	E. cloacae	E. hoffmannii	92.5	99	278			1 (S)	0.5	0.125	0.5/0.125=4	N	SAMN19316158	JAHETG01
120052	E. cloacae	E. hoffmannii	92.5	99.03	278			1 (S)	1	0.25	1/0.25=4	N	SAMN19316159	JAHETH01
120053	E. cloacae	E. hoffmannii	92.5	99.01	278			1 (S)	1	0.25	1/0.25=4	N	SAMN19316160	JAHETI01
120054	E. cloacae	E. xiangfangensis	76.1	97.14	N7			1 (S)	8	0.5	8/0.5=16	Y	SAMN19316161	JAHETJ01
120055	E. cloacae	E. xiangfangensis	93.5	99.08	331			1 (S)	1	0.25	1/0.25=4	N	SAMN19316162	JAHETK01
120056	E. cloacae	E. hoffmannii	92.5	99.01	278			1 (S)	0.5	0.125	0.5/0.125=4	N	SAMN19316163	JAHETL01
120057	E. cloacae	E. hoffmannii	92.5	99	278			2 (S)	1	0.25	1/0.25=4	N	SAMN19316164	JAHETM01
120058	E. cloacae	E. hoffmannii	92.5	99.04	278			1 (S)	0.5	0.25	0.5/0.25=2	N	SAMN19316165	JAHETN01
120059	E. cloacae	E. hoffmannii	92.5	98.99	278			1 (S)	1	0.25	1/0.25=4	N	SAMN19316166	JAHETO01
120060	E. cloacae	E. hoffmannii	92.5	99.02	278			1 (S)	1	0.25	1/0.25=4	N	SAMN19316167	JAHETP01
120064	E. cloacae	E. hoffmannii	92.5	99	278			1 (S)	0.5	0.125	0.5/0.125=4	N	SAMN19316170	JAHETS01
120066	E. cloacae	E. hoffmannii	92.5	99.02	278			1 (S)	0.5	0.125	0.5/0.125=4	N	SAMN19316171	JAHETT01
120068	E. cloacae	E. hoffmannii	92.5	99	278			1 (S)	0.5	0.25	0.5/0.25=2	N	SAMN19316173	JAHETV01
120070	E. cloacae	E. xiangfangensis	94.7	99.28	N9			1 (S)	0.5	0.125	0.5/0.125=4	N	SAMN19316174	JAHETW01
120073	E. cloacae	E. hoffmannii	93	99.01	78	mcr-9		1 (S)	0.5	0.125	0.5/0.125=4	N	SAMN19316175	JAHETX01
120074	E. cloacae	E. hoffmannii	92.5	99.02	278			1 (S)	0.5	0.125	0.5/0.125=4	N	SAMN19316176	JAHETY01
120075	E. cloacae	E. xiangfangensis	93.9	99.13	171			1 (S)	1	0.25	1/0.25=4	N	SAMN50221619	JBPZJN01
120077	E. cloacae	E. xiangfangensis	75.9	97.13	50			2 (S)	8	0.25	8/0.25=32	Y	SAMN19316178	JAHEUA01
120078	E. cloacae	E. xiangfangensis	93.1	99.08	557			2 (S)	0.5	0.125	0.5/0.125=4	N	SAMN19316179	JAHEUB01
120079	E. cloacae	E. xiangfangensis	94.5	99.15	120			2 (S)	0.5	0.125	0.5/0.125=4	N	SAMN19316180	JAHEUC01
120080	E. cloacae	E. xiangfangensis	76.1	97.11	N10			1 (S)	0.5	0.125	0.5/0.125=4	N	SAMN19316181	JAHEUD01
120082	E. cloacae	E. mori	80	97.64	N12			1 (S)	0.5	0.25	0.5/0.25=2	N	SAMN19316183	JAHEUF01
120083	E. cloacae	E. xiangfangensis	93.1	98.99	N13	mcr-9		1 (S)	0.5	0.125	0.5/0.125=4	N	SAMN19316184	JAHEUG01
120084	E. cloacae	E. xiangfangensis	75.9	97.13	51			2 (S)	1	0.25	1/0.25=4	N	SAMN50221620	JBPZJO01
120085	E. cloacae	E. xiangfangensis	75.9	97.12	51			1 (S)	0.5	0.125	0.5/0.125=4	N	SAMN38505513	JAXHJZ01
120086	E. cloacae	E. xiangfangensis	99.3	99.82	544			1 (S)	0.5	0.125	0.5/0.125=4	N	SAMN19316185	JAHEUH01
120087	E. cloacae	E. xiangfangensis	76.3	97.2	306			2 (S)	8	0.125	8/0.125=64	Y	SAMN19316186	JAHEUI01
120089	E. cloacae	E. xiangfangensis	76.3	97.13	116			2 (S)	8	0.25	8/0.25=32	Y	SAMN28537603	JAMWMS01
120090	E. cloacae	E. xiangfangensis	93.9	99.12	171			2 (S)	1	0.25	1/0.25=4	N	SAMN38505514	JAXHJY01
120091	E. cloacae	E. xiangfangensis	75.9	97.09	51			2 (S)	8	0.5	8/0.5=16	Y	SAMN50221621	JBPZJP01
045001	E. cloacae	E. xiangfangensis	94	99.22	171			2 (S)	0.5	0.125	0.5/0.125=4	N	SAMN10525000	CP043382.1
045002	E. cloacae	E. huaxiensis	92.8	98.97	N15			1 (S)	0.5	0.25	0.5/0.25=2	N	SAMN10525001	RWHU01
090004	E. cloacae	E. xiangfangensis	94.4	99.26	1160			2 (S)	16	0.5	16/0.5=32	Y	SAMN09845182	RXQO01
090006	E. cloacae	E. xiangfangensis	76.3	96.84	N24			2 (S)	8	0.5	8/0.5=16	Y	SAMN09845184	RXQQ01
090007	E. cloacae	E. xiangfangensis	75.8	96.89	N25			2 (S)	1	0.25	1/0.25=4	N	SAMN09845185	RXQR01
090008	E. cloacae	E. huaxiensis	100	100	N16			2 (S)	0.5	0.25	0.5/0.25=2	N	SAMN09845186	CP043342.1
090009	E. cloacae	E. hoffmannii	92.7	98.92	104			2 (S)	0.5	0.25	0.5/0.25=2	N	SAMN09845187	RXQS01
090011	E. cloacae	E. xiangfangensis	93.7	99.19	171			2 (S)	0.5	0.125	0.5/0.125=4	N	SAMN09845189	CP036310.1
090012	E. cloacae	E. xiangfangensis	76.1	96.95	N26			2 (S)	0.5	0.25	0.5/0.25=2	N	SAMN09845190	RXQV01
090013	E. cloacae	E. xiangfangensis	93.4	99.15	418			2 (S)	0.5	0.25	0.5/0.25=2	N	SAMN09845191	RXQW01
090014	E. cloacae	E. cloacae	90	98.66	922			2 (S)	0.5	0.25	0.5/0.25=2	N	SAMN09845192	RXQX01
090015	E. cloacae	E. xiangfangensis	75.8	96.9	50			2 (S)	4	0.125	4/0.125=32	Y	SAMN09845193	RXQY01
090017	E. cloacae	E. ludwigii	91.3	98.95	12			2 (S)	8	0.25	8/0.25=32	Y	SAMN09845195	RXRA01
090019	E. cloacae	E. hoffmannii	93.1	98.72	78			2 (S)	16	0.5	16/0.5=32	Y	SAMN09845197	RXRC01
090021	E. cloacae	E. hoffmannii	92.1	98.62	97			2 (S)	0.5	0.125	0.5/0.125=4	N	SAMN09845199	RXRE01
090022	E. cloacae	E. xiangfangensis	93.8	99.19	171			2 (S)	1	0.25	1/0.25=4	N	SAMN09845200	RXRF01
090023	E. cloacae	E. xiangfangensis	93.8	99.19	171			2 (S)	0.5	0.25	0.5/0.25=2	N	SAMN09845201	RXRG01
090026	E. cloacae	E. xiangfangensis	76	96.86	50			2 (S)	4	0.125	4/0.125=32	Y	SAMN09845203	RXRI01
090027	E. asburiae	E. hormaechei	98.9	99.84	528			2 (S)	0.5	0.25	0.5/0.25=2	N	SAMN09845204	RXRJ01
090028	E. cloacae	E. chuandaensis	100	100	N29			1 (S)	0.5	0.125	0.5/0.125=4	N	SAMN09845205	QZCS01
090030	E. cloacae	E. hoffmannii	91.5	98.73	78			2 (S)	1	0.25	1/0.25=4	N	SAMN09845207	RXRL01
090033	E. cloacae	E. hoffmannii	93.4	98.67	316			2 (S)	0.5	0.25	0.5/0.25=2	N	SAMN09845210	RXRO01
090035	E. cloacae	E. xiangfangensis	93.2	99.15	127			1 (S)	0.5	0.25	0.5/0.25=2	N	SAMN09845212	RXRQ01
090036	E. cloacae	E. hoffmannii	93	98.91	1126			2 (S)	4	0.25	4/0.25=16	Y	SAMN09845213	RXRR01
090038	E. cloacae	E. xiangfangensis	93.4	99.16	418			2 (S)	1	0.25	1/0.25=4	N	SAMN09845214	RXRS01
090042	E. cloacae	E. xiangfangensis	76.2	96.94	828			2 (S)	8	0.25	8/0.25=32	Y	SAMN09845217	RXRV01
090043	E. cloacae	E. xiangfangensis	93.4	99.17	337			2 (S)	0.5	0.25	0.5/0.25=2	N	SAMN09845218	RXRW01
090055	E. cloacae	E. xiangfangensis	93.9	99.22	171			2 (S)	0.5	0.125	0.5/0.125=4	N	SAMN09845220	RXRY01
090056	E. cloacae	E. hoffmannii	93.1	98.69	568			2 (S)	0.5	0.25	0.5/0.25=2	N	SAMN09845221	RXRZ01
090057	E. cloacae	E. xiangfangensis	92.9	99.13	N21			1 (S)	0.5	0.25	0.5/0.25=2	N	SAMN09845222	RXSA01
090059	E. cloacae	E. xiangfangensis	93.7	99.19	171			2 (S)	1	0.25	1/0.25=4	N	SAMN09845224	RXSC01
090060	E. cloacae	E. xiangfangensis	76.1	96.93	550			2 (S)	0.5	0.25	0.5/0.25=2	N	SAMN09845225	RXSD01
120006	E. cloacae	E. asburiae	75.1	96.95	N1	mcr-9		8 (R)	ND	ND	ND	ND	SAMN19316137	JAHESL01
120009	E. asburiae	E. bugandensis	89.3	98.62	1085			8 (R)	ND	ND	ND	ND	SAMN19316140	JAHESO01
120016	E. cloacae	E. asburiae	68.4	96.05	N3		phoQ	16 (R)	ND	ND	ND	ND	SAMN19079029	JAHAWC01
120020	E. cloacae	E. asburiae	74.9	96.88	N5		phoP	8 (R)	ND	ND	ND	ND	SAMN19316146	JAHESU01
120023	E. cloacae	E. xiangfangensis	76	97.17	542			4 (R)	ND	ND	ND	ND	SAMN19316148	JAHESW01
120040	E. cloacae	E. kobei	92.4	98.84	591		phoQ	32 (R)	ND	ND	ND	ND	SAMN38505512	JAXHKA01
120062	E. cloacae	E. chengduensis	99.5	99.9	414			32 (R)	ND	ND	ND	ND	SAMN19316168	JAHETQ01
120063	E. asburiae	E. roggenkampii	87.6	98.53	N8	mcr-10		4 (R)	ND	ND	ND	ND	SAMN19316169	CP116249.1
120067	E. asburiae	E. kobei	91.7	98.73	365			16 (R)	ND	ND	ND	ND	SAMN19316172	JAHETU01
120076	E. cloacae	E. chengduensis	99.5	99.86	414			32 (R)	ND	ND	ND	ND	SAMN19316177	JAHETZ01
120081	E. cloacae	E. kobei	92.2	98.79	N11			32 (R)	ND	ND	ND	ND	SAMN19316182	JAHEUE01
120088	E. cloacae	E. roggenkampii	86.9	98.35	N14	mcr-10		16 (R)	ND	ND	ND	ND	SAMN19316187	JAHEUJ01
120093	E. cloacae	E. xiangfangensis	76.3	97.14	116			8 (R)	ND	ND	ND	ND	SAMN50221622	JBPZJQ01
045158	E. kobei	E. roggenkampii	88.1	98.19	N23			256 (R)	ND	ND	ND	ND	SAMN08932885	RXQL01
090003	E. cloacae	E. hormaechei	89.7	98.74	696		phoQ	4 (R)	ND	ND	ND	ND	SAMN09845181	RXQN01
090005	E. cloacae	E. cloacae	99.2	99.8	1		phoQ	8 (R)	ND	ND	ND	ND	SAMN09845183	RXQP01
090016	E. cloacae	E. cloacae	86.8	98.28	519		phoQ	8 (R)	ND	ND	ND	ND	SAMN09845194	RXQZ01
090018	E. cloacae	E. xiangfangensis	76	96.89	N27			4 (R)	ND	ND	ND	ND	SAMN09845196	RXRB01
090020	E. cloacae	E. xiangfangensis	76.1	99.32	N28			4 (R)	ND	ND	ND	ND	SAMN09845198	RXRD01
090029	E. asburiae	E. bugandensis	87.5	98.51	718			8 (R)	ND	ND	ND	ND	SAMN09845206	RXRK01
090031	E. cloacae	E. bugandensis	88.1	98.55	N17			128 (R)	ND	ND	ND	ND	SAMN09845208	RXRM01
090032	E. cloacae	E. sichuanensis	84.5	97.84	N18		phoQ	128 (R)	ND	ND	ND	ND	SAMN09845209	RXRN01
090034	E. cloacae	E. asburiae	69.4	96.26	N19		phoQ	128 (R)	ND	ND	ND	ND	SAMN09845211	RXRP01
090037	E. kobei	E. roggenkampii	85.8	98.13	984		phoQ	16 (R)	ND	ND	ND	ND	SAMN10525002	RXSI01
090039	E. cloacae	E. hoffmannii	93.1	98.65	78			512 (R)	ND	ND	ND	ND	SAMN09845215	RXRT01
090040	E. cloacae	E. quasiroggenkampii	88	98.46	N20		phoQ	512 (R)	ND	ND	ND	ND	SAMN10525003	RXSJ01
090058	E. cloacae	E. asburiae	73.1	97.32	879		phoQ	512 (R)	ND	ND	ND	ND	SAMN09845223	RXSB01
090210	E. kobei	E. bugandensis	89.3	98.66	499			256 (R)	ND	ND	ND	ND	SAMN10525016	RXSV01
090283	E. asburiae	E. bugandensis	87.4	98.5	N22		phoP	16 (R)	ND	ND	ND	ND	SAMN48633271	JBNZRV01
ST, sequence type; mcr, mobile colistin resistance. ND, not determined; We excluded resistant strains from the PAP test because it did not make sense to perform CHR analysis on them based on the fact that it was unlikely that colistin would be used on resistant strains. * There are 29 new sequence types, which are temporarily assigned N1-N29.
