# Supplementary material for: Colistin heteroresistance in Enterobacter due to base heterozygosity at certain phoP and phoQ locations
Source: Antimicrob Agents Chemother. 2025 Sep 18;69(11):e00713-25. doi: 10.1128/aac.00713-25 (PMC12587611; doi:10.1128/aac.00713-25)
Supplement: Data S2 — Time-killing experiments in Enterobacter isolates with CHR or susceptible to colistin. [file aac.00713-25-s0002.xlsx]

## Sheet: Sheet2
Supplementary Dataset S2. Time-killing experiments in Enterobacter isolates with CHR or susceptible to colistin
strains	Time (h)	Bacterial load, log10 (CFU/ml) (colistin concentrations)
		0 × MIC	0.5 × MIC	1 × MIC	2 × MIC
120007, CHR, E. mori	0	6.92428	6.81291	6.77815	6.77815
	0.5	6.94939	4.69897	3.60206	3.60206
	1	6.94448	3	3	3.30103
	2	8.07918	2.33244	2.47712	2.69897
	3	8.51188	2.20412	2	2.39794
	4	8.95904	0	0	2
	6	9.36736	0	0	0
	12	9.47712	4	2.47712	3.32222
	24	9.53529	4.81291	7.64345	8
	48	9.69897	7.07918	9.38739	9.60746
120013, CHR, E. xiangfangensis	0	6.88081	6.86923	7	6.89209
	0.5	6.89763	5.50515	6.30103	6.22011
	1	7.1271	4.34242	6	5.83251
	2	8.07918	3	5.74036	5.17609
	3	8.55871	2	4.5563	4.41497
	4	8.716	0	2.90309	3.17609
	6	9.21748	0	3.99564	1.47712
	12	9.47712	7.10037	8.39445	1.30103
	24	9.51188	9.44716	9.57978	6.47712
	48	9.60206	9.54407	9.60206	9.68124
120015, CHR, E. xiangfangensis	0	6.59106	6.60206	6.5682	6.63347
	0.5	6.43136	5	4	4
	1	6.77085	3.69897	3.69897	3
	2	7.8451	3	2.95424	2.8451
	3	8.35603	2.8451	2.8451	2.60206
	4	7.95424	1.8451	0.60206	1.77815
	6	8.716	1.47712	0.30103	1.69897
	12	9	2	2	4.30103
	24	9.22272	6.96379	7.2	9.47712
	48	9.30103	6.87506	9.3	9.36173
120017, CHR, E. xiangfangensis	0	7.00432	6.9345	6.95424	6.97772
	0.5	6.63347	5	5	5
	1	7.17026	4.11394	4	4.69897
	2	8.02531	3.90309	5.21484	4.74036
	3	8.58659	3	5.39794	4.65321
	4	8.90309	3.17609	5.36173	4.21484
	6	9.07555	3.94939	4.30103	2.79239
	12	9.11394	8.77085	8.716	4
	24	9.44871	9.54407	9.49136	9.39794
	48	9.45484	9.34242	9.54407	9.47712
120027, CHR, E. xiangfangensis	0	7.21219	7.13033	7.09691	7.09342
	0.5	7.02938	7.01703	6.47712	6.04139
	1	7.08636	5.65321	5.8451	5.64933
	2	7.9345	5.47712	5.49415	5.45484
	3	8.60206	4.95424	4.77815	4.86923
	4	9.02119	4.38021	3.95424	4.07918
	6	9.21484	4.41497	4.04139	2.77815
	12	9.82737	9.45484	9.30103	5.60206
	24	9.60853	9.53656	9.54777	9.33846
	48	9.51983	9.47712	9.51983	9.47712
120089, CHR, E. xiangfangensis	0	6.716	7.11394	6.86923	6.81291
	0.5	6.74036	4.69897	5.30103	5.30103
	1	6.98227	3.95424	4.25527	4.17609
	2	8.01284	3	4.07918	3.47712
	3	8.51851	3.30103	3.60206	2.60206
	4	8.82607	1.30103	2	1.60206
	6	9.26482	1	1	1.77815
	12	9.30103	5.69897	5.47712	3.33646
	24	9.40483	8.49136	9.39794	9.17609
	48	9.39794	9.51851	9.62325	9.69897
120019, colistin-susceptible, E. xiangfangensis	0	7.1	7.13	6.96	6.9909
	0.5	6.83251	6.30618	6.09795	5.57978
	1	6.82209	4.90043	3.77815	3.45025
	2	7.35239	2.75587	2.83885	1.95424
	3	8.4595	1.45897	1.24712	1.08
	4	9.11394	1	0	0
	6	9.29226	0	0	0
	12	9.35526	0	0	0
	24	9.21597	2.23045	0	0
	48	9.39794	5.93952	0	0
120031, colistin-susceptible, E. xiangfangensis	0	6.90309	6.88649	6.8451	6.90309
	0.5	6.83251	6.80618	6.09795	5.47978
	1	6.89209	5.00432	3.67815	3.25025
	2	7.79239	2.75587	2.63885	1.75424
	3	8.61595	1.69897	1.47712	0
	4	9.11394	1	0	0
	6	9.29226	0	0	0
	12	9.90526	0	0	0
	24	9.31597	2.33045	0	0
	48	9.39794	5.79519	0	0
120057, colistin-susceptible, E. hoffmannii	0	7.09	7.01	6.95451	6.98031
	0.5	6.83251	6.80618	6.09795	5.57978
	1	6.89209	5.00432	3.77815	3.45025
	2	7.79239	2.75587	2.83885	1.95424
	3	9.01595	1.56897	1.76712	0
	4	9.11394	1.12	0	0
	6	9.29226	0	0	0
	12	9.30526	0	0	0
	24	9.31597	1.62304	0	0
	48	9.35	4.93952	0	0
